# Supplementary material for: National action plans on antimicrobial resistance in Latin America: an analysis via a governance framework
Source: Health Policy Plan. 2024 Jan 5;39(2):188–97. doi: 10.1093/heapol/czad118 (PMC10883663; doi:10.1093/heapol/czad118)
Supplement: czad118_Supp [file czad118_supp.zip]

Archive with 6 entries (6 files):
- suppl_data/Figure S1_Supplementary material.tif
- suppl_data/Table S3_Supplementary material.docx
- suppl_data/Table S4_Supplementary material.docx
- suppl_data/Table S5_Supplementary material.docx
- suppl_data/Tables S1_Supplementary material.xlsx
- suppl_data/Tables S2_Supplementary material.xlsx
