# Supplementary material for: National action plans on antimicrobial resistance in Latin America: an analysis via a governance framework
Source: Health Policy Plan. 2024 Jan 5;39(2):188–97. doi: 10.1093/heapol/czad118 (PMC10883663; doi:10.1093/heapol/czad118)
Supplement: czad118_Supp [file czad118_supp.zip › suppl_data/Tables S1_Supplementary material.xlsx]

## Sheet: TABLE S1
	Table S1. Query items searched based on those proposed in Munkholm and Rubin (2020)
		Terms for objectives	Text Search Query Items for the objectives	Text Search Query Items for the actions
	Objetive 1	Concienciación	conciencia*	“programas de comunicación pública”+ “programa de comunicación pública”
		Concientizacióna	concientiz*a
		Comunicación	comunic*	“concienciación mundial sobre los antibióticos” + “concientización mundial sobre los antibióticos”a
		Educación	educa*	certifi*
		Formación	formac*	“plan de estudio escolar” + “planes de estudio escolares”a
				“medios de comunicación”
				“información pública”
				“registros de riesgos”
				Intragubernamental*
				“Una Salud”
				coalici*
	Objetive 2	Vigilancia	vigilancia	“sistema nacional de vigilancia”
		Investigación	investig*	“centro nacional de referencia” + "centro de referencia"a
				“laboratorio de referencia”
				“Grupo Asesor de la OMS sobre Vigilancia Integrada ” + GAVIRA
				“códigos de la OIE para los animales terrestres y los animales acuáticos”+ “códigos para animales terrestres”+“códigos de salud para animales acuáticos”
				“Codex Alimentarius”
				“directrices del Codex Alimentarius para el análisis de riesgos” + ”directrices para análisis de riesgos”+“análisis de riesgos”
				“Reglamento Sanitario Internacional”
				compil*
				supervis*
	Objetive 3	Infecciones	infec*	“prevención de las infecciones”a + “prevención de infecciones” + "prevención y control de las infecciones"a
				“control de las infecciones”
		Saneamiento	sanea*	sensibilidad
				“atención médica”
		Higiene	higien*	“códigos de la OIE para los animales terrestres y los animales acuáticos”+ “códigos para animales terrestres”+“códigos de salud para animales acuáticos”
				“Codex Alimentarius”
				vacuna*
	Objetive 4	Medicamentos	medicamen*	“profesionales acreditados”
				“supervisión de organismos de reglamentación”
				“autorización de comercialización”
				garant*
				“listas modelo de la OMS” + “lista modelo de la OMS” + “lista OMS de medicamentos esenciales” + “lista de medicamentos esenciales” + LME
				“capacidad de los laboratorios”
				“establecimiento de programas rectores”+ “establecimiento de un programa rector”
				licencia*
				“Codex Alimentarius”
				“antibióticos de importancia crítica”
	Objetive 5	Economía	econom*	financia*
		Inversión	inver*	“investigación científica”
				alia*
				“modelos de mercado” + “modelo de mercado”
	a: added terms in Spanish
