# Supplementary material for: National action plans on antimicrobial resistance in Latin America: an analysis via a governance framework
Source: Health Policy Plan. 2024 Jan 5;39(2):188–97. doi: 10.1093/heapol/czad118 (PMC10883663; doi:10.1093/heapol/czad118)
Supplement: czad118_Supp [file czad118_supp.zip › suppl_data/Tables S2_Supplementary material.xlsx]

## Sheet: TABLE S2
Table S2. Associated score for the governance framework in Anderson et al. (2019)
Area	Domains	Indicators	Total countries	Argentina	Costa Rica	Paraguay	Peru	Brazil	Colombia	Ecuador	Nicaragua	Uruguay	Mexico	Chile
Policy Design	Strategic vision	1	9	1	1	1	1	0	1	1	1	1	0	1
		2	11	1	1	1	1	1	1	1	1	1	1	1
		3	3	0	0	0	1	0	0	1	0	0	0	1
		4	2	0	0	0	0	0	0	1	0	0	0	1
	Coordination	5	11	1	1	1	1	1	1	1	1	1	1	1
		6	11	1	1	1	1	1	1	1	1	1	1	1
	Participation	7	11	1	1	1	1	1	1	1	1	1	1	1
		8	11	1	1	1	1	1	1	1	1	1	1	1
		9	11	1	1	1	1	1	1	1	1	1	1	1
	Accountability	10	11	1	1	1	1	1	1	1	1	1	1	1
		11	0	0	0	0	0	0	0	0	0	0	0	0
	Transparency	12	11	1	1	1	1	1	1	1	1	1	1	1
		13	0	0	0	0	0	0	0	0	0	0	0	0
		14	0	0	0	0	0	0	0	0	0	0	0	0
		15	2	1	0	0	0	0	0	0	0	1	0	0
	Sustainability	16	11	1	1	1	1	1	1	1	1	1	1	1
		17	3	0	0	0	1	0	0	1	0	0	0	1
		18	10	1	1	1	1	0	1	1	1	1	1	1
		19	0	0	0	0	0	0	0	0	0	0	0	0
	Equity	20	11	1	1	1	1	1	1	1	1	1	1	1
Implementation Tools	Surveillance	21	11	1	1	1	1	1	1	1	1	1	1	1
		22	6	1	1	0	1	1	1	0	0	0	1	0
		23	5	1	0	1	1	0	1	0	0	0	0	1
	Antimicrobial Stewardship	24	11	1	1	1	1	1	1	1	1	1	1	1
		25	7	1	1	1	1	1	0	0	0	1	1	0
		26	4	1	0	1	1	0	0	0	0	1	0	0
		27	4	1	1	0	0	0	0	0	0	0	1	1
	Infection Prevention and Control	28	10	1	1	1	1	1	1	0	1	1	1	1
		29	11	1	1	1	1	1	1	1	1	1	1	1
		30	5	0	0	1	0	1	0	0	0	1	1	1
		31	0	0	0	0	0	0	0	0	0	0	0	0
	Education	32	11	1	1	1	1	1	1	1	1	1	1	1
		33	8	1	1	1	1	1	0	0	1	1	1	0
		34	11	1	1	1	1	1	1	1	1	1	1	1
	Public Awareness	35	11	1	1	1	1	1	1	1	1	1	1	1
		36	10	1	1	0	1	1	1	1	1	1	1	1
		37	3	0	1	1	0	0	0	0	0	0	1	0
	Medicines Regulation	38	10	1	1	1	1	0	1	1	1	1	1	1
		39	11	1	1	1	1	1	1	1	1	1	1	1
		40	6	1	0	0	0	1	1	1	0	1	0	1
	Fostering R&D and Facilitating Market Access to Novel Products	41	7	1	1	1	1	1	0	0	0	0	1	1
		42	3	1	0	0	0	0	0	0	0	0	1	1
		43	0	0	0	0	0	0	0	0	0	0	0	0
Monitoring and evaluation	Reporting	44	11	1	1	1	1	1	1	1	1	1	1	1
		45	11	1	1	1	1	1	1	1	1	1	1	1
		46	7	1	1	0	1	1	0	1	0	1	1	0
	Feedback Mechanisms	47	10	1	1	1	1	1	1	0	1	1	1	1
		48	0	0	0	0	0	0	0	0	0	0	0	0
	Effectiveness	49	4	0	0	0	1	0	1	1	0	0	0	1
		50	2	0	0	0	1	0	0	0	0	0	1	0
	AMR Research	51	11	1	1	1	1	1	1	1	1	1	1	1
		52	0	0	0	0	0	0	0	0	0	0	0	0
